# Supplementary material for: Reversal of Postnatal Brain Astrocytes and Ependymal Cells towards a Progenitor Phenotype in Culture
Source: Cells. 2024 Apr 12;13(8):668. doi: 10.3390/cells13080668 (PMC11049274; doi:10.3390/cells13080668)
Supplement: Supplementary file 1 [file cells-13-00668-s001.zip]

Archive with 1 entries (1 files):
- cells-2776102-supplementary.pdf
